# Supplementary material for: Confinement, Jamming, and Adhesion in Cancer Cells Dissociating from a Collectively Invading Strand
Source: PRX Life. Author manuscript; Available in PMC 2025 Sep 5. (PMC12410839; doi:10.1103/prxlife.3.013012)
Supplement: SI movies (zipped) [file NIHMS2069878-supplement-SI_movies__zipped_.zip]

Archive with 7 entries (7 files):
- S1.mp4
- S2.mp4
- S3.mp4
- S4.mp4
- S5.mp4
- S6.mp4
- S7.mp4
